# Supplementary material for: Integrative Taxonomy of Agaricus subgen. Pseudochitonia in Arid Northwestern China: Species Diversity and Habitat-Associated Morphological Differentiation
Source: J Fungi (Basel). 2026 Jul 13;12(7):512. doi: 10.3390/jof12070512 (PMC13412518; doi:10.3390/jof12070512)
Supplement: Supplementary file 1 [file jof-12-00512-s001.zip]

Archive with 1 entries (1 files):
- jof-4382257-supplementary.pdf
